# Supplementary material for: The EZH2–PRC2–H3K27me3 axis governs the endometrial cell cycle and differentiation for blastocyst invasion
Source: Cell Death Dis. 2023 May 18;14(5):320. doi: 10.1038/s41419-023-05832-x (PMC10192223; doi:10.1038/s41419-023-05832-x)
Supplement: Supplementary file 1 — Table S1 [file 41419_2023_5832_MOESM1_ESM.xlsx]

## Sheet: Sheet1
Table S1. Sequence information of qPCR primers.
Gene Name		Primer Sequence
Actb	Forward	TGTTACCAACTGGGACGACA
	Reverse	GGGGTGTTGAAGGTCTCAAA
Muc1	Forward	GTGCCAGTGCCGCCGAAAGA
	Reverse	CCGCCAAAGCTGCCCCAAGT
Ltf	Forward	GGAGCCTTGAGGTGTCTGAG
	Reverse	CCAGGTGGCACTCCTTGTAT
Ihh	Forward	GAGAACACGGGTGCCGACCG
	Reverse	CAGCGGCCGAATGCTCAGACT
Areg	Forward	TCACAGTGCACCTTTGGAAACGAT
	Reverse	TCCGGTGTGGCTTGGCAATGA
Ccnd2	Forward	AGTCCCGACTCCTAAGACCC
	Reverse	AACTTGAAGTCGGTAGCGCA
Cdkn2b	Forward	CCCTGCCACCCTTACCAGA
	Reverse	CAGATACCTCGCAATGTCACG
