# Supplementary material for: The EZH2–PRC2–H3K27me3 axis governs the endometrial cell cycle and differentiation for blastocyst invasion
Source: Cell Death Dis. 2023 May 18;14(5):320. doi: 10.1038/s41419-023-05832-x (PMC10192223; doi:10.1038/s41419-023-05832-x)
Supplement: Supplementary file 6 — Data S1 [file 41419_2023_5832_MOESM6_ESM.xlsx]

## Sheet: DataS1
Data S1. DEGs between the human peri-implantation endometrium of the RIF patients and the fertile controls. Each data set was processed into DESeq2 to identify DEGs which have at least 2-fold expression changes with adjusted P-values < 0.5.
Up-regulated genes in RIF
	log2(baseMean+1)	log2(FoldChange)	padj
SOD3	11.4573	1.00624	0.22604
FSIP1	4.61362	1.04801	0.382756
AL035661.1	8.87083	1.05123	0.360589
LYVE1	7.25395	1.07343	0.193913
MUC13	8.54552	1.07645	0.301713
HAS2	6.62087	1.08987	0.490594
AOX1	9.78623	1.1257	0.411138
RELN	5.50956	1.13139	0.494679
LINC01615	6.58317	1.21534	0.412179
SLCO4C1	6.06798	1.22155	0.463585
FCGBP	8.99977	1.22198	0.13673
LRRC15	5.37992	1.2294	0.485616
BMPER	5.80829	1.23743	0.486169
EXOC5P1	4.02271	1.24087	0.192409
FOSB	5.78676	1.26176	0.472964
TRPM3	4.72386	1.27421	0.247669
KLK11	7.95634	1.29089	0.484439
RDH12	5.93807	1.34692	0.426459
FCN1	6.60478	1.35607	0.259591
KCNJ16	5.03408	1.35946	0.221446
AL450345.2	2.72062	1.36946	0.475051
KMO	3.93644	1.37493	0.253733
ASTN1	4.2181	1.40692	0.391739
AC084866.1	6.5605	1.42238	0.304583
VAT1L	4.73612	1.42411	0.189964
DOK5	5.46133	1.4505	0.304583
RXRG	4.12618	1.46302	0.472964
S100A8	4.46516	1.51069	0.304583
PSPC1P1	1.92842	1.51318	0.426459
AC090515.4	2.66142	1.51631	0.291626
CCL13	4.92021	1.53272	0.192409
CHL1	4.83601	1.53647	0.493519
AL158196.1	1.92147	1.53857	0.450959
ALDH8A1	5.67874	1.5504	0.192409
LGI2	7.30935	1.5696	0.103481
NTRK2	7.75197	1.65367	0.241974
LIPH	4.92099	1.66058	0.296493
LHFPL3-AS2	4.29586	1.66126	0.403328
CCL21	8.00422	1.68807	0.490594
KLK10	5.73117	1.71445	0.157906
KU-MEL-3	3.47547	1.77087	0.486169
MTND1P23	8.27066	1.85709	0.292135
INSYN2B	3.17167	1.87505	0.426459
CA10	3.84334	1.9195	0.192409
PENK	6.25123	1.91997	0.157906
LINC02387	1.72469	1.93811	0.369279
FXYD2	3.75871	1.95621	0.287805
PDZK1	5.4843	2.04398	0.01992
AKR1B10	4.77417	2.07749	0.495056
GALNT14	3.90035	2.08589	0.157906
MMP9	5.76222	2.1797	0.304583
SLC6A13	3.34235	2.36906	0.192409
MAL	7.85231	2.51465	0.157906
CAPN14	2.79899	2.58139	0.192409
LINC00488	3.66161	2.7325	0.192409
BRINP2	4.96571	2.78092	0.192409
LINC02154	1.21826	2.78861	0.346429
MNX1	2.42241	2.85607	0.192409
PSG3	2.75367	3.00319	0.346429
SHISAL2B	1.67018	3.31418	0.412179
SLC6A2	3.99155	3.5125	0.304583
CLDN2	2.48263	4.14345	0.01992
Down-regulated genes in RIF
	log2(baseMean+1)	log2(FoldChange)	padj
AC093525.6	3.56972	-3.6676	0.035685
GAPDHP66	1.62991	-3.51655	0.347182
ZNF663P	1.57366	-3.4349	0.336289
AC073648.6	1.62778	-3.24318	0.490594
OR11H7	1.29537	-3.24188	0.296493
IGLV1-47	1.6044	-3.20331	0.490594
AL133238.1	1.26423	-3.19261	0.277533
AC100788.2	1.07506	-3.12483	0.416799
AL645608.8	1.98987	-2.93153	0.456769
NPIPA5	6.62065	-2.91891	0.438782
ANKRD20A4P	2.41661	-2.87337	0.157906
FP236383.4	8.83225	-2.80932	0.412179
AC004980.2	1.61232	-2.71947	0.420142
AC010809.3	1.43887	-2.71354	0.420142
AC055876.4	2.20328	-2.60541	0.412179
PGC	1.46927	-2.53606	0.412179
MMP26	7.24583	-2.51771	0.426459
PSORS1C3	6.94385	-2.47406	0.293138
AL022324.1	1.42859	-2.43848	0.490594
AP001574.1	1.7715	-2.27586	0.412179
CYP26A1	7.80467	-2.22768	0.224849
AC253536.3	1.897	-2.13671	0.486169
TMEM31	1.88905	-2.01226	0.420142
SORD2P	6.05103	-1.99495	0.412179
AL357078.2	1.71584	-1.95414	0.472964
FAM90A25P	2.59335	-1.92263	0.157906
PKD1P5	6.36094	-1.91047	0.157906
AC111000.5	3.26856	-1.89769	0.391739
CYP4F25P	2.39177	-1.89317	0.492346
S100P	10.0302	-1.8734	0.241974
SNTG2-AS1	2.09714	-1.86075	0.472964
GRIK3	3.62119	-1.85592	0.157906
TRIM73	2.52841	-1.85243	0.259329
AC138969.2	4.47549	-1.84964	0.296493
AL137918.1	2.85705	-1.84284	0.291626
SEC62-AS1	2.20473	-1.83434	0.391739
POU5F1	9.41404	-1.82642	0.456769
AL157823.2	1.78978	-1.78542	0.485616
SNORD17	3.15121	-1.75313	0.313808
AL354813.1	2.56876	-1.7139	0.193913
AL035665.1	3.52642	-1.70935	0.192409
TBC1D3L	6.5847	-1.68152	0.391739
AC127537.1	3.10262	-1.67308	0.157906
CYP2D6	4.36367	-1.65813	0.412179
AJ011931.1	1.8032	-1.64533	0.43146
AL359555.1	5.53641	-1.60018	0.22604
DLGAP1-AS3	9.65508	-1.58518	0.277533
AC135983.3	4.18326	-1.53491	0.192409
MMP1	4.15759	-1.52482	0.382756
AL596325.2	2.778	-1.51441	0.403328
AC131159.2	2.86456	-1.50791	0.157906
AC009690.1	3.45262	-1.48488	0.420142
AC004706.1	2.26556	-1.46215	0.486169
LINC02043	2.19442	-1.45653	0.486169
AC011815.2	2.65026	-1.37237	0.486169
RN7SL3	2.99222	-1.3697	0.313808
PCP2	4.82156	-1.36759	0.346429
AL359636.2	4.61836	-1.36188	0.402113
C4orf50	3.32977	-1.35423	0.472964
MIAT	4.95748	-1.3499	0.22604
IDI2-AS1	3.4111	-1.34846	0.360589
AL357833.1	5.64123	-1.32915	0.463585
HERC2P2	9.74482	-1.29165	0.220988
AC138969.1	3.6717	-1.27221	0.402113
AC097634.1	3.87002	-1.27122	0.426459
NPIPA9	4.56365	-1.22956	0.472964
GALNT9	6.53985	-1.22	0.304583
KRT80	9.17184	-1.21771	0.456769
AC004865.2	2.67576	-1.21031	0.420142
AL133410.1	2.97949	-1.19446	0.472964
AC023024.2	4.49523	-1.18007	0.241974
MTND5P11	4.86472	-1.17549	0.426635
BMS1P10	3.52355	-1.15862	0.412179
AL162724.2	2.55162	-1.15256	0.490594
CORT	2.80379	-1.1451	0.472964
LINC01541	12.4833	-1.13518	0.304583
AC133528.1	4.33782	-1.12346	0.291626
AC013268.3	4.10801	-1.1079	0.373023
PI4KAP1	7.24205	-1.09781	0.495497
AC140479.2	4.69415	-1.09578	0.296493
MFSD4A	11.6794	-1.09124	0.221446
IL9RP3	3.61232	-1.08933	0.477334
GAST	9.77532	-1.08848	0.403328
NRADDP	2.92496	-1.06043	0.495056
CYP2B7P	3.84466	-1.0479	0.44174
AC092279.2	3.33277	-1.03932	0.493519
AL390719.1	6.50433	-1.02573	0.304583
PLGLB1	4.27238	-1.02516	0.426459
PKD1L2	8.8867	-1.02472	0.412179
AC009148.1	3.4731	-1.01977	0.390522
NPIPB13	5.43286	-1.01493	0.477334
FZD7	6.30628	-1.00961	0.426459
AL121583.1	3.43041	-1.00842	0.296493
