# Supplementary material for: The EZH2–PRC2–H3K27me3 axis governs the endometrial cell cycle and differentiation for blastocyst invasion
Source: Cell Death Dis. 2023 May 18;14(5):320. doi: 10.1038/s41419-023-05832-x (PMC10192223; doi:10.1038/s41419-023-05832-x)
Supplement: Supplementary file 7 — Data S2 [file 41419_2023_5832_MOESM7_ESM.xlsx]

## Sheet: Data S2
Data S2. DEGs between the mouse endometrium of the Ezh2 uKO and the control females on day 4 of pregnancy. Each data set was processed into DESeq2 to identify DEGs which have at least 2-fold expression changes with adjusted P-values < 0.05.
Up-regulated genes in Ezh2 uKO mice
	log2(baseMean+1)	log2(FoldChange)	padj
Krt15	6.817	10.2655	4.86439e-06
Fat2	4.66121	8.06602	2.48935e-05
Krt13	4.46868	7.8654	2.04273e-05
Olig3	4.25119	7.63458	4.86439e-06
Gja3	4.39646	6.81603	0.00114514
Sprr1a	6.0623	6.29944	5.56094e-09
Clca3	7.8235	6.23843	0.000975007
Ivl	2.92795	6.18905	0.0388782
Lin28b	2.88274	6.13724	0.00951498
Krt14	2.84359	6.08843	0.0218206
Adm2	2.80473	6.04649	0.0383093
Gucy2f	3.47386	5.81643	0.0139027
S100a14	3.18269	5.48828	0.0436183
Klk10	4.32103	5.23834	0.0248764
Mc4r	4.57983	5.08964	0.000717253
Mfi2	4.02737	4.4744	0.0428485
Crabp2	4.86463	4.176	0.00560247
Cftr	6.85985	4.08292	0.0347798
Chst9	4.15747	4.00763	0.0198964
Asprv1	4.67664	3.96641	0.0317458
Ly6d	3.81191	3.90356	0.0231999
Cntnap2	5.45545	3.75809	0.00140173
Slc7a11	9.40667	3.72674	0.00946772
A2m	8.44104	3.64315	6.44843e-11
Irs4	5.40992	3.31185	0.00508995
Tmem54	5.28955	3.26196	0.00598299
Ntn5	4.55704	3.25675	0.00236353
Olah	4.76838	3.07677	0.0229064
Bmp5	5.02553	2.95745	0.00114514
Ano2	6.56031	2.93655	0.000735422
Klk11	4.23686	2.86473	0.0372721
2310007B03Rik	5.36721	2.74175	0.0428485
Bcl2l15	5.40372	2.63992	0.0329159
Fam83b	4.17591	2.57124	0.0276004
Arhgap8	4.4176	2.47295	0.0430284
Plb1	4.45949	2.43166	0.0149309
Plag1	5.68372	2.33548	0.00170205
Asb4	7.46494	2.23947	1.52228e-08
Abp1	7.01977	2.22934	0.0140487
Lamb3	6.40494	2.19736	0.0329159
Grem2	5.33225	2.19664	0.0296043
Il22ra1	4.90884	2.18101	0.0468896
Ltbp2	4.64602	2.13736	0.0388782
Col6a6	7.72132	2.0553	0.000379283
Kcnc4	6.69089	2.02337	4.34874e-06
Ramp3	9.40314	1.94321	5.40578e-07
Zfp599	6.61651	1.86122	0.000557189
Slc27a2	4.91705	1.83059	0.0140487
Slc6a14	8.15275	1.82467	0.000317558
Fam84a	9.36498	1.79774	0.00169169
Macc1	7.69407	1.68671	0.0133919
Fam107a	6.51792	1.67793	0.0130209
Cxcr4	7.07803	1.66985	0.000379283
Unc5c	5.34978	1.63458	0.00946772
Pmaip1	7.4938	1.63347	0.0111763
Sema3e	6.45197	1.62046	0.00165405
Fgf1	9.66258	1.5155	0.0165144
4931402G19Rik	6.5863	1.51485	0.00707876
Dio2	12.1718	1.49686	4.59181e-07
Gm266	6.6815	1.46397	0.00173977
Col26a1	8.0495	1.44914	0.0152617
Lamc2	9.63159	1.44615	2.5552e-06
Gas2l3	9.13867	1.41579	0.00273324
5730559C18Rik	7.31259	1.40232	0.0139026
Sphkap	5.9138	1.3383	0.0499056
Hook1	9.43329	1.32871	0.0251295
Rec8	7.37085	1.3195	0.00752648
Col6a4	11.8259	1.31637	8.6308e-07
Plch2	7.15084	1.31344	0.00951498
Bspry	9.24947	1.30162	0.0353846
Lrrc55	7.17112	1.27808	0.00250426
Dlx6as1	6.78543	1.27236	0.0383093
Mfap4	11.341	1.26727	0.0317458
Ptpn22	6.92667	1.25052	0.0388782
Tmem221	6.47639	1.23663	0.0228374
Piwil2	5.72896	1.22299	0.0348489
P2ry14	8.77869	1.21497	6.06921e-07
Sgk1	9.36192	1.20692	0.0374046
Zfhx4	6.71562	1.20327	0.0499056
Dync1i1	7.26514	1.19871	0.0305514
Tnfrsf19	9.65531	1.19787	0.0197035
Il17re	8.51897	1.1719	0.00379255
Ccnd2	11.189	1.17011	1.03325e-05
Scube1	11.2008	1.14844	0.0353846
Coro2a	11.4207	1.14442	0.0424224
Tenm4	7.7998	1.13292	0.0154988
AI661453	8.35625	1.13169	0.0413438
Prnd	9.03101	1.12322	0.0255807
Arhgef19	7.56389	1.11034	0.00335587
Arl4c	10.3795	1.09294	0.00946772
Tmem56	7.46818	1.07416	0.00600848
Pls1	7.49311	1.06896	0.0062746
Dsp	10.0672	1.06031	0.0131758
Them5	6.84265	1.05476	0.0388782
Cdo1	9.4064	1.02754	0.005848
Down-regulated genes in Ezh2 uKO mice
	log2(baseMean+1)	log2(FoldChange)	padj
Adarb2	3.88856	-6.24696	0.00707876
Lipf	2.57761	-5.74918	0.0388782
Spink3	3.26977	-4.62476	0.0479869
A630023A22Rik	3.92328	-4.30126	0.0142266
Cyp3a25	3.40149	-4.19423	0.0281314
Cyp3a59	5.28046	-4.17222	2.3276e-06
Serpina3n	7.57542	-4.07308	0.00360836
Akr1d1	3.89118	-3.97911	0.00290333
Hrk	6.52912	-3.36216	7.96962e-06
4932414N04Rik	3.74862	-3.28388	0.0413148
Tmprss11a	4.02834	-3.18822	0.00351825
Gm10664	4.18712	-3.06766	0.00578228
Dlg2	6.50324	-2.89942	0.00161849
Fam189a1	6.8954	-2.83791	6.91303e-08
Nfasc	5.21906	-2.79975	0.00459998
Tbx18	4.25316	-2.75308	0.00725646
Fst	9.15942	-2.60069	2.75069e-08
Ryr2	5.03571	-2.36018	0.000218952
Bmper	5.64133	-2.14141	0.00489771
Shisa3	6.65987	-2.0808	2.40989e-05
AF529169	5.64888	-2.035	0.0317155
44621	6.47058	-2.023	0.00328845
Arc	5.48461	-1.97692	0.00570515
Bdkrb2	6.72954	-1.96208	4.79261e-05
Angptl7	10.7394	-1.89867	1.04843e-06
BC030500	6.61219	-1.8967	0.00114514
Ctla2a	12.1114	-1.75999	2.32061e-07
Has2	8.04814	-1.75129	4.2232e-05
Klrb1c	6.24474	-1.74815	0.00564319
Acss3	6.36214	-1.74619	3.71251e-05
3632451O06Rik	8.00821	-1.70272	0.0182837
Sfrp4	9.69242	-1.69774	3.33325e-08
Sox9	8.38333	-1.62327	0.00466679
Cysltr1	5.87376	-1.61503	0.00342929
Gpr64	7.48536	-1.59504	0.000300928
Igfbp3	11.8413	-1.51602	0.00260646
Col24a1	7.55699	-1.49683	0.0386199
Slc10a6	6.74524	-1.48632	0.00166323
Aox3	7.25059	-1.4096	0.0001099
Hmgcs2	9.43436	-1.39905	0.00752648
Tnfrsf9	6.78766	-1.39352	0.000731047
Adhfe1	5.96099	-1.35671	0.00245203
Nt5e	8.60343	-1.34503	9.17914e-06
Nfil3	9.18596	-1.33846	0.00578228
Rgs2	11.6564	-1.32306	4.43558e-05
Fam46c	7.10595	-1.28773	0.015377
Fam131b	6.08147	-1.27631	0.033576
Il2rb	8.39348	-1.2467	0.0276846
Nkg7	6.62708	-1.18752	0.00574286
Slc4a4	9.02342	-1.18389	1.73236e-06
Gfpt2	7.29527	-1.17548	5.92948e-05
Tshr	7.55853	-1.1707	0.0318968
Prtg	6.90666	-1.14924	0.0326488
Synm	10.9948	-1.10541	0.0257296
Dram1	8.83044	-1.08457	0.0430284
Scn7a	7.478	-1.07821	0.0419435
Ccbe1	8.14301	-1.07244	0.0138115
Dkk3	10.3404	-1.04839	0.0490632
Epdr1	9.15301	-1.04481	6.21706e-05
Stx11	6.71865	-1.01913	0.0479869
Acss1	8.16877	-1.00401	0.0218206
