# Supplementary material for: The EZH2–PRC2–H3K27me3 axis governs the endometrial cell cycle and differentiation for blastocyst invasion
Source: Cell Death Dis. 2023 May 18;14(5):320. doi: 10.1038/s41419-023-05832-x (PMC10192223; doi:10.1038/s41419-023-05832-x)
Supplement: Supplementary file 8 — Data S3 [file 41419_2023_5832_MOESM8_ESM.xlsx]

## Sheet: Data S3
Data S3. DEGs between the mouse endometrium of the Ezh2 uKO and the control females on day 6 of pregnancy. Each data set was processed into DESeq2 to identify DEGs which have at least 2-fold expression changes with adjusted P-values < 0.05.
Up-regulated genes in Ezh2 uKO mice
	log2(baseMean+1)	log2(FoldChange)	padj
Krt5	6.17053	9.56953	2.44858e-09
Kcne1	2.60261	5.76176	0.00472581
Pkp1	2.57355	5.72517	0.00753971
Clca3	4.99197	5.4734	7.33031e-09
Gm5607	3.16666	5.42345	0.00457645
Serpinb10	2.15891	5.21034	0.0439477
Uox	2.72424	4.89896	0.0373525
Krt14	3.34638	4.69963	0.0087377
Csf3	3.79647	4.19093	0.000735046
Krt15	4.7693	3.70164	1.45078e-06
Sprr2g	5.18756	3.69796	1.42988e-08
Calb1	5.77572	3.61795	3.33645e-12
Ano4	4.4189	3.17261	5.78333e-05
Kcne2	6.2313	3.16519	0.00828169
Klk1	4.512	2.93303	0.00163301
Col17a1	4.54968	2.87711	9.6275e-05
Plag1	6.04791	2.78101	1.03183e-13
Il17rb	5.85125	2.77674	2.34244e-08
Gcnt3	4.23751	2.71279	0.00497014
Cdkl1	6.85534	2.64622	4.70635e-19
Naip1	3.42466	2.62645	0.0357889
Casr	4.59771	2.62082	0.00339841
Il8	3.55822	2.599	0.0220204
Sprr2f	6.24865	2.48182	1.30438e-07
Gpr22	4.79265	2.40737	0.000683491
Plekhs1	7.29561	2.407	6.1208e-21
Atp2c2	4.36079	2.2645	0.00299645
Slc6a4	4.07428	2.16861	0.0123573
Sprr1a	4.13653	2.15194	0.0145284
Slc28a3	7.27917	2.08133	2.02079e-13
Car4	5.16332	2.04691	0.000246253
Padi4	6.1486	2.03329	2.01454e-08
Tmem45b	6.42594	2.01765	1.14408e-09
Ptprn	6.56386	1.98743	7.1127e-10
Cpne5	4.80735	1.98146	0.0103937
Barx2	4.9707	1.97804	0.00466608
Cd200r4	5.13493	1.96471	0.0173772
Ptprr	7.0734	1.95648	1.32891e-10
Lpar3	5.2947	1.94515	0.00452264
Cdkn2b	5.68137	1.91738	9.74236e-05
Dio2	11.5026	1.86548	9.19634e-45
Mapk13	5.16083	1.85557	0.00456154
Trp63	4.37306	1.79109	0.0256882
Naip5	7.54702	1.78452	9.23222e-14
Naip6	6.36129	1.77466	0.000136192
4732490B19Rik	4.68138	1.70692	0.02598
Napsa	4.85067	1.69784	0.028508
Tmie	5.51694	1.6904	0.000354665
Crabp1	6.20895	1.64585	0.00125343
Rassf10	4.82515	1.63307	0.0194176
Hpgds	9.06874	1.6329	0.000885596
H19	11.7132	1.62773	5.3003e-08
Gm13032	7.63541	1.62676	7.31842e-10
Asprv1	6.13422	1.60559	6.47262e-06
Tmem108	4.87098	1.57837	0.0215382
Padi1	8.33766	1.55461	5.48121e-11
Ggt6	5.78485	1.54263	0.000155268
Cited1	5.28687	1.52335	0.0384052
Klhdc7a	5.95433	1.51869	0.0117056
Asb4	5.21113	1.51655	0.00725299
Cndp1	5.23686	1.51335	0.0121786
1700011H14Rik	5.15145	1.50267	0.0272807
Lypd1	7.12436	1.49927	6.02139e-07
Aldh1a3	5.2298	1.48151	0.0324946
Car2	9.77592	1.47737	0.00164796
Hmga2	7.52116	1.46301	2.88506e-07
Spon2	10.9954	1.46036	3.58864e-32
Gcnt4	6.21135	1.44469	0.00325185
Gpr39	7.27608	1.44348	6.02139e-07
Slc4a9	6.18903	1.3977	3.95961e-05
Vstm5	5.75401	1.39293	0.00452264
Tbx1	5.05422	1.38015	0.0173772
Tmem229a	5.26582	1.36582	0.0111932
Scel	5.28818	1.35782	0.0223291
4930412O13Rik	6.03596	1.35647	0.000683491
Zfhx4	5.47982	1.3543	0.0100814
Wnt11	7.07665	1.354	6.00758e-05
Moxd1	8.42364	1.3263	3.5336e-12
Draxin	8.43221	1.32465	1.97408e-09
Dapk2	5.43961	1.31802	0.00950918
P2rx2	6.378	1.31659	0.0093472
Esyt3	6.08762	1.31447	0.00800342
Grem2	8.18358	1.3117	1.12264e-08
Ccl28	5.93731	1.31006	0.00870201
Sp6	7.6295	1.2978	7.1127e-10
Slc5a11	6.1899	1.29489	0.00141123
Eya2	6.20098	1.29253	0.00061781
Lad1	8.0528	1.2893	1.58309e-06
Tnfaip6	6.03058	1.28911	0.0016157
Wnt7a	6.05343	1.27769	0.00248011
Adamts16	6.46518	1.27301	0.00391723
Kcnc2	6.28905	1.26892	0.0147598
Col25a1	5.51385	1.26716	0.0200083
Lcn2	6.40206	1.25248	0.011848
Ramp3	8.3496	1.24859	5.65899e-12
Hotair	5.44349	1.23987	0.0241837
Wnt16	6.93999	1.23839	0.00167941
Eya1	6.66885	1.23059	0.00417945
Scnn1b	6.19111	1.2297	0.0078237
Adamtsl5	7.09529	1.22168	3.11076e-06
Mapk15	5.7376	1.21795	0.0120135
G530011O06Rik	5.8927	1.21692	0.0378602
Tll1	8.32671	1.19316	1.23875e-08
Abcb1b	7.57974	1.19114	0.000517778
Mfi2	5.29453	1.18873	0.048807
Ppl	8.01009	1.18304	9.39439e-06
6330403K07Rik	6.20209	1.17395	0.000908712
Igf2	8.69471	1.16946	2.42874e-06
Atp2b2	7.47345	1.15604	0.00219164
Lgr5	6.25044	1.15548	0.00418224
5730559C18Rik	6.41113	1.15163	0.00183623
Cxcl5	6.83023	1.1491	0.00283632
Ppargc1a	6.21855	1.14405	0.0020509
Bcat1	9.72758	1.1337	0.0194176
Sult4a1	5.80199	1.12754	0.0180801
Ccnd2	10.2005	1.1266	1.22031e-15
Clic6	5.92133	1.11952	0.00816494
Otub2	8.21403	1.11815	2.54261e-06
Wfdc2	6.60604	1.11545	0.000453295
Has1	6.25917	1.10204	0.00163301
Pappa	6.79185	1.10201	0.000395751
Ifit1	7.33593	1.09916	0.00579313
Lphn3	5.6177	1.09879	0.0389759
Ptpn5	6.62032	1.09623	0.00093247
Mycn	7.99466	1.09212	1.87227e-08
Cmtm8	6.26799	1.08605	0.0029906
2310014F07Rik	8.06885	1.08334	6.37684e-05
Paqr5	6.45799	1.07899	0.0190589
Col6a4	10.4113	1.07756	6.03924e-11
Fzd10	7.53556	1.07039	1.45078e-06
C2cd4a	9.26345	1.0658	2.15099e-07
1600029D21Rik	9.12943	1.06508	7.77347e-07
Il17re	7.09175	1.0595	0.0008567
Msx1as	8.37077	1.05678	1.23875e-08
Cxcl17	7.68509	1.04361	0.00021913
Ch25h	6.55556	1.03759	0.0298334
9130017N09Rik	6.94363	1.03323	0.000677711
Chchd7	6.24901	1.02381	0.0154648
Lrrc55	6.27536	1.02246	0.00621512
Cndp2	10.1508	1.02075	0.00945445
Mab21l3	5.89068	1.01377	0.0439915
1810019J16Rik	6.22207	1.01128	0.00838515
Arl4c	9.1872	1.00664	8.68741e-14
Down-regulated genes in Ezh2 uKO mice
	log2(baseMean+1)	log2(FoldChange)	padj
Spink3	5.03436	-5.24555	9.90324e-10
Fgb	3.51449	-3.90111	0.00354595
Dusp13	3.95744	-3.14198	0.00160777
Wfdc3	3.35601	-3.10479	0.0272807
Prss28	13.1675	-2.98061	7.89785e-32
Pla2g10	3.24937	-2.95799	0.0392877
Fgg	4.30461	-2.85582	0.000354665
B3gnt6	5.43376	-2.63515	4.67876e-07
Prss29	13.0411	-2.33688	4.93532e-66
Unc80	4.38425	-2.28896	0.0241837
Tmprss11a	4.26534	-2.19704	0.00871553
Spaca7	4.95079	-2.05242	0.000749732
Gpx2	8.94947	-1.97323	0.0127423
Clca2	5.47857	-1.9637	0.00100673
Agr2	5.59688	-1.89101	1.48047e-05
BC030870	5.66972	-1.8138	0.00064659
Tbx18	4.41678	-1.78771	0.0292482
Fut2	7.83239	-1.7473	0.0116931
Nfasc	7.74046	-1.69434	1.73279e-12
Prss12	6.84975	-1.65861	2.88506e-07
Prom1	10.2725	-1.64909	7.00658e-47
Galnt9	4.72459	-1.63926	0.0231915
Fam189a1	5.10966	-1.56203	0.00717682
Gpbar1	4.78859	-1.49265	0.0276299
Adra2b	6.67185	-1.45802	0.000320847
Bmper	7.25012	-1.45511	2.65664e-07
Fam167a	6.79259	-1.44941	2.34244e-08
Mchr1	5.47498	-1.35415	0.0093829
Dscam	5.52668	-1.31908	0.0387063
Npy	5.75963	-1.29296	0.00286047
Casq2	6.5522	-1.27548	0.00304136
Fam46c	8.32742	-1.27283	2.28425e-08
Frmpd1	6.45133	-1.26686	0.000880021
Aqp5	8.8809	-1.26263	1.49144e-11
AF529169	5.54298	-1.25206	0.0198311
Derl3	7.16561	-1.24662	2.89653e-07
Lrat	9.11965	-1.21528	1.03183e-13
Bhlha15	7.5523	-1.20308	0.00026783
Pi15	10.9061	-1.19937	3.972e-15
Adora2b	8.08349	-1.18952	3.33645e-12
Aass	7.35055	-1.18781	1.16344e-07
Sybu	5.95669	-1.18718	0.00524278
Atp7b	6.12427	-1.18052	0.00407189
Sox9	8.37615	-1.17016	8.31885e-07
Pigr	10.2831	-1.16115	2.10756e-12
Aldh1b1	9.85149	-1.15442	0.00299645
Hyal1	7.74119	-1.09858	1.80834e-05
Chrm3	5.53772	-1.09439	0.0327085
Ccbe1	8.17509	-1.09238	1.66121e-05
Dhrs9	5.56069	-1.05687	0.0392051
Cilp	9.42406	-1.04007	1.11066e-06
Tlr7	6.58423	-1.02632	0.00299645
Tmem45a	7.73409	-1.0261	2.78309e-06
Nppa	6.70235	-1.01534	0.000857089
Rtkn2	6.67884	-1.00528	0.0018056
